# Supplementary material for: Evolution of unexpected diversity in a putative mating type locus and its correlation with genome variability reveals likely asexuality in the model mycorrhizal fungus Rhizophagus irregularis
Source: BMC Genomics. 2024 Sep 20;25:888. doi: 10.1186/s12864-024-10770-9 (PMC11414155; doi:10.1186/s12864-024-10770-9)
Supplement: Supplementary file 4 — Supplementary Material 4. [file 12864_2024_10770_MOESM4_ESM.xlsx]

## Sheet: Table S1
Table S1. List of 59 isolates used for the MAT-genotyping.
Isolate name	Species	Continent	Country (location)	Collector/Donor	Year of isolation from soil/in vitro	Origin	Single MAT sequence amplified with primer	Literature support for Dikaryon
1A	R. proliferus	Africa	Ivory Coast	G. Droh	2013/2013	Cacao orchard	Yes
2A	R. proliferus	Africa	Ivory Coast	G. Droh	2013/2013	Cacao orchard	Yes
3A	R. proliferus	Africa	Ivory Coast	G. Droh	2013/2013	Cacao orchard	Yes
4A	R. proliferus	Africa	Ivory Coast	G. Droh	2013/2013	Cacao orchard	Yes
5A	R. proliferus	Africa	Ivory Coast	G. Droh	2013/2013	Cacao orchard	Yes
6A	R. proliferus	Africa	Ivory Coast	G. Droh	2013/2013	Cacao orchard	Yes
7A	R. proliferus	Africa	Ivory Coast	G. Droh	2013/2013	Cacao orchard	Yes
8A	R. proliferus	Africa	Ivory Coast	G. Droh	2013/2013	Cacao orchard	Yes
9A	R. proliferus	Africa	Ivory Coast	G. Droh	2013/2013	Cacao orchard	Yes
10A	R. proliferus	Africa	Ivory Coast	G. Droh	2013/2013	Cacao orchard	Yes
11A	R. proliferus	Africa	Ivory Coast	G. Droh	2013/2013	Cacao orchard	Yes
12A	R. proliferus	Africa	Ivory Coast	G. Droh	2013/2013	Cacao orchard	Yes
13A	R. proliferus	Africa	Ivory Coast	G. Droh	2013/2013	Cacao orchard	Yes
14A	R. proliferus	Africa	Ivory Coast	G. Droh	2013/2013	Cacao orchard	Yes
5B	R. irregularis	unknown	unknown	Symbiom	unknown	unknown	Yes
7B	R. irregularis	unknown	unknown	Symbiom	unknown	unknown	Yes
A1	R. irregularis	Europe	Switzerland, Tanikon	J. Jansa	~1999/~1999	Field without tillage	Yes
A4	R. irregularis	Europe	Switzerland, Tanikon	J. Jansa	~1999/~1999	Field without tillage	No	Ropars et al. (2016)
A5	R. irregularis	Europe	Switzerland, Tanikon	J. Jansa	~1999/~1999	Field without tillage	No	Ropars et al. (2016)
AZ151	R. intraradices	North America	USA, Arizona	J. Morton (INVAM)	1998/2013	unknown	Yes
B1	R. irregularis	Europe	Switzerland, Tanikon	J. Jansa	~1999/~1999	Field without tillage	Yes
B10	R. irregularis	Europe	Switzerland, Tanikon	J. Jansa	~1999/~1999	Field without tillage	Yes
B12	R. irregularis	Europe	Switzerland, Tanikon	J. Jansa	~1999/~1999	Field without tillage	Yes
B15	R. irregularis	Europe	Switzerland, Tanikon	J. Jansa	~1999/~1999	Field without tillage	No	Not investigated
B4	R. irregularis	Europe	Switzerland, Tanikon	J. Jansa	~1999/~1999	Field without tillage	Yes
BEG53	R. irregularis	North America	Canada, Québec	D. Redecker (BEG)	1982/2013	unknown	Yes
BEG72	R. irregularis	Europe	Spain, South Catalonia	A. Camprubi (IRTA)	unknown/ 2013	unknown	Yes
BEG140	R. irregularis	Europe	Czech Republic	Symbiom	unknown	unknown	No	Not investigated
BEG144	R. irregularis	Europe	Russia, Gatchina	D. Redecker (BEG)	1979/2013	Maize field	Yes
C4	R. irregularis	Europe	Switzerland, Tanikon	J. Jansa	~1999/~1999	Field with tillage	No	Not investigated
CH3	Rhizophagus sp.	Europe	Czech Republic	Symbiom	unknown	unknown	Yes
D3	R. irregularis	Europe	Switzerland, Tanikon	J. Jansa	~1999/~1999	Field with tillage	Yes
D4	R. irregularis	Europe	Switzerland, Tanikon	J. Jansa	~1999/~1999	Field with tillage	Yes
DAOM197198-CANADA	R. irregularis	North America	Canada, Québec	Y.Dalpe (GINCO)	1981/2013	unknown	Yes
DAOM197198-CZ	R. irregularis	North America	Canada, Québec	Symbiom	1981/2013	unknown	Yes
DAOM229457	R. irregularis	North America	Canada, Ontario	Y.Dalpe (GINCO)	unknown	Agricultural field	Yes
DAOM234180	R. irregularis	North America	Canada, Québec	Y.Dalpe (GINCO)	1998/unknown	Agricultural field	Yes
DAOM224181	R. irregularis	North America	Canada, Québec	Y.Dalpe (GINCO)	2000/unknown	Fixed dunes	Yes
DAOM234328	R. irregularis	Europe	Finland, Laukaa	Y.Dalpe (GINCO)	unknown	Side of the road	Yes
DAOM240158	R. irregularis	unknown	unknown	unknown	unknown	unknown	Yes
DAOM240409	R. irregularis	North America	Canada, Québec	Y.Dalpe (GINCO)	2000/unknown	unknown	No	Ropars et al. (2016)
DAOM240443	R. irregularis	North America	Canada, Québec	Y.Dalpe (GINCO)	2000/unknown	Fixed dunes	Yes
DAOM240448	R. irregularis	Africa	Tunisia	Y.Dalpe (GINCO)	2005/unknown	unknown	Yes
DAOM240721	R. irregularis	Europe	Belgium, Louvain-la-Neuve	Y.Dalpe (GINCO)	2004/unknown	Garden	Yes
ESQLS69	Rhizophagus sp. (previously assigned to R. irregularis in Savary et al.(2018))	Europe	Czech Republic	Symbiom	unknown	unknown	Yes
FL208	R. intraradices	North America	USA, Florida	J. Morton (INVAM)	1978/2013	Citrus orchard	Yes
FL707	R. irregularis	North America	USA, Florida	J. Morton (INVAM)	2000/2013	Sugarcane field	Yes
GLAM	R. irregularis	Europe	UK	Symbiom	unknown	unknown	Yes
India	R. irregularis	North America	Canada, Québec	A. Adholeya (TERI)	unknown	unknown	Yes
Israel	R. irregularis	Middle East	Israel, Negev desert	Symbiom	unknown	Negev desert	No	Not investigated
KUV	Rhizophagus sp. (previously assigned to R. irregularis in Savary et al.(2018))	Middle East	Kuwait	Symbiom	unknown	unknown	Yes
LPA8	Rhizophagus sp.	Europe	France, Burgundy	Symbiom	1978/unknown	unknown	Yes
LPA9	R. irregularis	Europe	Greece, Cap sounion	Symbiom	1980/unknown	Wasteland	Yes
LPA54	Rhizophagus sp. (previously assigned to R. irregularis in Savary et al.(2018))	Europe	Denmark	unknown	unknown	unknown	Yes
P33	R. irregularis	Europe	Germany	L. Mercy	unknown	unknown	No	Not investigated
PH5	R. irregularis	Europe	Czech Republic	Symbiom	unknown	unknown	No	Not investigated
SAMP7	R. irregularis	Europe	UK	Symbiom	unknown	unknown	Yes
Tu101	R. intraradices	Europe	Turkey	J. Morton (INVAM)	1996/2013	Cotton field	Yes
UK128	R. intraradices	Europe	UK	J. Morton (INVAM)	1993/2013	Rothamsted Expt. Station	Yes
UK131	R. intraradices	Europe	UK	J. Morton (INVAM)	1995/2013	unknown	Yes

## Sheet: Table S2
Table S2. Degenerated primer for MAT-genotyping.
Name	Sequence	Length (bp)	Tm (°C)	GC content
SJF	5'-CGTGRGCGKATTACCAAGGA-3'	20	64.3	0.55
SJR	5'-GACATGGTTCAATAATAGAAGAAATCG-3'	27	61	0.333
